# Supplementary material for: Kidney Function in Rice Workers Exposed to Heat and Dehydration in Costa Rica
Source: Int J Environ Res Public Health. 2022 Apr 19;19(9):4962. doi: 10.3390/ijerph19094962 (PMC9100597; doi:10.3390/ijerph19094962)
Supplement: Supplementary file 1 [file ijerph-19-04962-s001.zip]

Archive with 1 entries (1 files):
- ijerph-1655694-supplementary.pdf
